# Supplementary material for: Vanadium Complexes with Thioanilide Derivatives of Amino Acids: Inhibition of Human Phosphatases and Specificity in Various Cell Models of Metabolic Disturbances
Source: Pharmaceuticals (Basel). 2024 Feb 9;17(2):229. doi: 10.3390/ph17020229 (PMC10892041; doi:10.3390/ph17020229)
Supplement: Supplementary file 1 [file pharmaceuticals-17-00229-s001.zip]

Archive with 1 entries (1 files):
- pharmaceuticals-2812494-supplementary.pdf
